# Supplementary material for: Ankyrin-G and Its Binding Partners in Neurons: Orchestrating the Molecular Structure of the Axon Initial Segment
Source: Biomolecules. 2025 Jun 19;15(6):901. doi: 10.3390/biom15060901 (PMC12190637; doi:10.3390/biom15060901)
Supplement: Supplementary file 1 [file biomolecules-15-00901-s001.zip]

Archive with 1 entries (1 files):
- biomolecules-3672417-supplementary.pdf
